# Supplementary material for: Development and Validation of an LC-MS/MS Assay for the Quantitation of MO-OH-Nap Tropolone in Mouse Plasma: Application to In Vitro and In Vivo Pharmacokinetic Studies
Source: Molecules. 2024 Sep 18;29(18):4424. doi: 10.3390/molecules29184424 (PMC11434026; doi:10.3390/molecules29184424)
Supplement: Supplementary file 1 [file molecules-29-04424-s001.zip]

Archive with 1 entries (1 files):
- molecules-3139031-supplementary.pdf
